# Supplementary material for: T follicular helper 17 (Tfh17) cells are superior for immunological memory maintenance
Source: eLife. 2023 Jan 19;12:e82217. doi: 10.7554/eLife.82217 (PMC9891720; doi:10.7554/eLife.82217)
Supplement: Source code 1. — The original R code to generate the signature scores in Figure 6 and Figure 6—figure supplement 1. [file elife-82217-code1.zip]

Archive with 1 entries (1 files):
- 27-07-2022-RA-eLife-82217/10X_analysis.R
